# Supplementary material for: Correlation between ICDAS and histology: Differences between stereomicroscopy and microradiography with contrast solution as histological techniques
Source: PLoS One. 2017 Aug 25;12(8):e0183432. doi: 10.1371/journal.pone.0183432 (PMC5571903; doi:10.1371/journal.pone.0183432)
Supplement: S1 File — This is an Excel file containing tabulated data on sample code and ICDAS, MRC, and SM scores. (XLSX) [file pone.0183432.s001.xlsx]

## Sheet: Planilha1
sample	ICDAS score	MRC score	STEREO score
A1	0	1	0
A2	0	4	0
A3	1	1	2
A4	0	1	1
A5	1	1	0
A6	0	1	2
A7	6	4	3
A8	0	1	1
A9	1	2	2
A10	0	1	1
B1	0	1	1
B2	1	0	1
B3	0	4	1
B4	0	2	0
B5	6	4	4
B6	0	1	0
B7	0	0	1
B8	1	1	0
B9	1	2	0
B10	1	2	1
C1	0	4	1
C2	1	4	1
C3	3	2	1
C4	0	2	1
C5	3	4	2
C6	0	2	1
C7	2	4	1
C8	1	4	1
C9	4	3	3
C10	1	2	2
D1	3	3	2
D2	4	2	2
D3	0	1	1
D4	2	4	2
D5	5	4	2
D6	3	2	2
D7	1	1	1
D8	3	2	2
D9	3	2	2
D10	3	2	2
E1	0	4	0
E2	2	4	2
E3	1	1	1
E4	1	1	0
E5	3	3	2
E6	3	3	2
E7	0	4	1
E8	3	4	2
E9	0	3	1
E10	1	1	1
F1	1	1	0
F2	1	4	2
F3	1	2	1
F4	3	2	2
F5	1	2	2
F6	5	3	3
F7	5	4	4
F8	2	4	2
F9	2	2	1
F10	1	4	0
G1	3	3	2
G2	3	2	2
G3	5	4	4
G4	5	4	4
G5	2	4	3
G6	1	2	2
G7	1	2	2
G8	1	1	2
G9	3	3	3
G10	2	3	2
H1	3	3	2
H2	1	1	0
H3	5	4	4
H4	1	2	2
H5	3	3	2
H6	3	3	3
H7	0	2	1
H8	3	3	3
H9	3	4	3
H10	3	2	2
I1	1	4	1
I2	2	4	2
I3	1	0	2
I4	1	1	2
I5	1	2	2
I6	3	3	3
I7	3	4	4
I8	3	4	3
I9	3	3	2
I10	3	3	2
J1	3	3	2
J2	3	1	2
J3	3	3	3
J4	3	2	2
J5	6	4	4
J6	6	4	3
J7	6	4	4
J8	5	4	3
J9	5	4	3
J10	3	2	3
K1	3	3	2
K2	3	3	2
K3	3	3	2
K4	0	0	0
K5	0	4	1
K6	0	1	2
K7	0	1	2
K8	0	1	1
K9	0	1	1
K10	1	2	2
L1	1	2	2
L2	1	1	2
L3	4	2	2
L4	4	4	3
L5	5	4	3
